# Supplementary material for: A three-decade review of telemetry studies on vultures and condors
Source: Mov Ecol. 2018 Sep 4;6:13. doi: 10.1186/s40462-018-0133-5 (PMC6122777; doi:10.1186/s40462-018-0133-5)
Supplement: Supplementary file 1 — Table S1. Scientific literature about telemetry studies published on vultures between 1987 and 2017. (XLSX 23 kb) [file 40462_2018_133_MOESM1_ESM.xlsx]

## Sheet: Hoja1
Alarcón and Lambertucci. A three-decade review of telemetry studies on vultures and condors
Table S1. Scientific literature about telemetry studies published on vultures between 1987 and 2017
Category	Reference	Target species	# birds tagged	# adults	# immatures	# males	# females	# total data	Max temporal resol	Attachment	Type of transmitter	Technology provider
Flight	(Harel et al. 2016a)	Gyps fulvus	38	NA	NA	11	19	4.4 million	1 sec	Body-loop and leg-loop harness	Satellite (GPS/UHF)	e-obs GmbH
	(Duriez et al. 2014)	Gyps fulvus	1	1	0	NA	NA	NA	4/sec	Leg-loop harness	Satellite (GPS)	Tachnosmart srl.
		Gyps himalayensis	1	1	0	NA	NA	NA	4/sec	Leg-loop harness	Satellite (GPS)	Tachnosmart srl.
	(Poessel et al. 2017)	Gymnogyps californianus	39	NA	NA	19	20	2411638	30 sec	Patagial	Satellite (GSM/GPS)	Microwave Telemetry Inc.; Cellular Tracking Technologies Ltd.
	(Avery et al. 2011)	Coragyps atratus	11	6	4	NA	NA	57237	Hourly	Backpack	Satellite (Argos/GPS)	Microwave Telemetry Inc.
		Cathartes aura	11	8	3	NA	NA	49342	Hourly	Backpack	Satellite (Argos/GPS)	Microwave Telemetry Inc.
	(Mandel et al. 2011)	Cathartes aura	11	NA	NA	NA	NA	NA	Hourly	Backpack	Satellite (Argos/GPS)	Microwave Telemetry Inc.
	(Bohrer et al. 2012)	Cathartes aura	6	NA	NA	NA	NA	NA	Hourly	NA	Satellite (Argos/GPS)	Microwave Telemetry Inc.
	(Walter et al. 2012)	Coragyps atratus	11	NA	NA	NA	NA	2030	Hourly	Backpack	Satellite (Argos/GPS)	Microwave Telemetry Inc.
		Catarthes aura	7	NA	NA	NA	NA	3716	Hourly	Backpack	Satellite (Argos/GPS)	Microwave Telemetry Inc.
	(Shepard et al. 2011)	Vultur gryphus	5	5	0	0	5	NA	11 sec	Backpack	Satellite (GPS)	Mobile Action Technology Inc.
	(Shepard et al. 2013)	Vultur gryphus	1	1	0	0	1	NA	11 sec	Backpack	Satellite (GPS)	Mobile Action Technology Inc.
	(Péron et al. 2017)	Gyps fulvus	8	8	0	NA	NA	NA	1 min	Leg-loop harness	Satellite (GPS/Bluetooth)	Technosmart srl.
		Vultur gryphus	5	0	5	NA	NA	NA	15 min	Backpack	Satellite (GSM/GPS)	Vektortek LLC.
	(Treep et al. 2016)	Gyps fulvus	22	NA	NA	NA	4	NA	6 sec	NA	Satellite (GSM/GPS)	UvA Bird Tracking System
	(Sherub et al.2016)	Gyps himalayensis	21	NA	NA	NA	NA	1694828		NA	Satellite (GSM/GPS)	e-obs GmbH
Natal dispersal phase	(Margalida et al. 2013)	Gypaetus barbatus	46	0	46	24	22	96923	NA	Backpack	Satellite (Argos/GPS/GSM)	Microwave Telemetry Inc.; Vectronic Aerospace GmbH
	(López-López et al. 2014a)	Gypaetus barbatus	9	0	9	4	5	5603	15 min	Backpack	Satellite (Argos/GPS/GSM)	Microwave Telemetry Inc.; Cellular Tracking Technologies Ltd.
	(Krüger and Amar 2017)	Gypaetus barbatus	3	0	3	0	3	2528	3 hours	Pelvic harness	Satellite (GPS)	NorthStar LLC.
	(Urios et al. 2010)	Gypaetus barbatus	1	0	1	0	1	2975	Hourly	Pelvic harness	Satellite (Argos/GPS)	Microwave Telemetry Inc.
	(Castaño et al. 2015)	Aegypius monachus	12	0	12	8	2	47785	Hourly	Backpack	Satellite (Argos/GPS)	Microwave Telemetry Inc.
	(García-Herrera and García 2012)	Aegypius monachus	9	0	9	7	2	27000	3 hours	Backpack	Satellite (Argos)	Microwave Telemetry Inc.
	(Gavashelishvili et al. 2012)	Aegypius monachus	6	0	6	NA	NA	3621	NA	NA	Satellite (Argos)	Microwave Telemetry Inc.; NorthStar LLC.
	(Yamaç and Bilgin 2012)	Aegypius monachus	3	0	3	3	0	993	Hourly	Backpack	Satellite (GPS/GSM)	Vectronic Aerospace GmbH
Commuting phase	(Harel et al. 2017)	Gyps fulvus	76	21	55	38	38	3 million	1 sec	Backpack	Satellite (GPS/UHF)	e-obs GmbH
	(Harel et al. 2016b)	Gyps fulvus	38	NA	NA	11	19	4.4 million	1 sec	Body-loop and leg-loop harness	Satellite (GPS/UHF)	e-obs GmbH
	(Alarcón et al. 2017)	Vultur gryphus	23	23	0	13	10	8534	15 min	Backpack and patagial	Satellite (Argos/GSM/GPS)	Microwave Telemetry Inc.; Cellular Tracking Technologies Ltd.
	(Harel et al. 2017)	Gyps fulvus	76	21	55	38	38	3 million	1 sec	Backpack	Satellite (GPS/UHF)	e-obs GmbH
Foraging phase	(Alarcón et al. 2017)	Vultur gryphus	23	23	0	13	10	8534	15 min	Backpack and patagial	Satellite (Argos/GSM/GPS)	Microwave Telemetry Inc.; Cellular Tracking Technologies Ltd.
	(Spiegel et al. 2013a)	Gyps fulvus	53	53	0	NA	NA	1.22 million	10 min	Backpack	Satellite (GPS/UHF)	e-obs GmbH
	(Spiegel et al. 2015)	Gyps fulvus	53	53	0	22	24	507711	NA	NA	Satellite (GPS/UHF)	e-obs GmbH
		Gyps africanus	14	14	0	5	4	NA	NA	NA	Satellite (GPS/UHF)	e-obs GmbH
		Torgos tracheliotus	5	5	0	3	NA	NA	NA	NA	Satellite (GPS/UHF)	e-obs GmbH
	(Monsarrat et al. 2013)	Gyps fulvus	42	21	6	17	9	NA	5 min	Leg-loop harness	Satellite (GPS/Bluetooth/Antenna)	Technosmart srl.; UvA Bird Tracking System
	(Xirouchakis and Andreou 2009)	Gyps fulvus	8	0	8	NA	NA	957	150 min	Backpack	VHF	Biotrack Ltd.
	(Kane et al. 2016)	Gyps coprotheres	28	15	13	NA	NA	NA	15 min	Backpack	Satellite (GPS/GSM)	VulPro
	(Pfeiffer et al. 2015)	Gyps coprotheres	9	9	0	NA	NA	3773	15 min	Backpack and pelvic harness	Satellite (Argos/GPS/GSM)	Avi-Track; Cellular Tracking Technologies Ltd.
	(Bamford et al. 2007)	Gyps coprotheres	6	5	1	5	NA	NA	Hourly	NA	Satellite (Argos/GPS)	Microwave Telemetry Inc.
	(Spiegel et al. 2013b)	Torgos tracheliotus	5	5	0	NA	NA	NA	10 min	Backpack	Satellite (GPS/UHF)	e-obs GmbH
		Gyps africanus	14	14	0	NA	NA	NA	10 min	Backpack	Satellite (GPS/UHF)	e-obs GmbH
	(Kendall et al. 2014)	Torgos tracheliotus	15	1	14	NA	NA	NA	2 hours	Backpack	Satellite (GPS/GSM)	Africa Wildlife Tracking Ltd.; Savannah Tracking Ltd.
		Gyps africanus	12	4	8	NA	NA	NA	2 hours	Backpack	Satellite (GPS/GSM)	Africa Wildlife Tracking Ltd.; Savannah Tracking Ltd.
		Gyps rueppellii	12	6	6	NA	NA	NA	2 hours	Backpack	Satellite (GPS/GSM)	Africa Wildlife Tracking Ltd.; Savannah Tracking Ltd.
	(Phipps et al. 2013)	Gyps africanus	6	0	6	NA	NA	4326	4 hours	Backpack	Satellite (GPS/GSM)	Africa Wildlife Tracking Ltd.
	(Margalida et al. 2017)	Gypaetus barbatus	20	NA	NA	NA	NA	NA	Hourly	Backpack	Satellite (Argos/GPS)	Microwave Telemetry Inc.
	(Gil et al. 2014)	Gypaetus barbatus	9	1	8	3	6	427	Hourly	Backpack	Satellite (Argos/GPS)	Microwave Telemetry Inc.
	(Carrete and Donázar 2005)	Aegypius monachus	14	14	0	10	4	673	NA	NA	VHF	NA
	(Vasilakis et al. 2008)	Aegypius monachus	10	3	7	NA	NA	1787	30 min	Backpack	VHF	Biotrack Ltd.
	(López-López et al. 2013)	Neophron percnopterus	6	6	0	2	4	36276	2 hours	Backpack	Satellite (Argos/GPS)	Microwave Telemetry Inc.
	(López-López et al. 2014b)	Neophron percnopterus	6	6	0	2	4	10360	2 hours	Backpack	Satellite (Argos/GPS)	Microwave Telemetry Inc.
	(Gilbert et al. 2007)	Gyps bengalensis	6	6	0	6	0	NA	Hourly	Patagial	Satellite (Argos/GPS)	Microwave Telemetry Inc.
	(Rivers et al. 2014a)	Gymnogyps californianus	74	NA	NA	43	31	NA	Hourly	NA	Satellite (Argos/GPS)	Microwave Telemetry Inc.
	(Meretsky and Snyder 1992)	Gymnogyps californianus	9	NA	NA	7	2	NA	NA	Patagial	VHF	NA
	(DeVault et al. 2004)	Coragyps atratus	22	7	NA	NA	NA	306	NA	Backpack	VHF	Holohil Systems Ltd.
		Catarthes aura	12	3	1	NA	NA	184	NA	Backpack	VHF	Holohil Systems Ltd.
	(Coleman and Fraser 1987)	Coragyps atratus	11	NA	NA	NA	NA	NA	45 min	Backpack	VHF	NA
		Cathartes aura	10	NA	NA	NA	NA	NA	45 min	Backpack	VHF	NA
	(Houston et al. 2011)	Catarthes aura	6	6	0	1	2	5929	Hourly	Backpack	Satellite (Argos/GPS)	Microwave Telemetry Inc.
	(Alarcón et al. 2016)	Vultur gryphus	20	20	0	9	11	94341	15 min	Backpack and patagial	Satellite (Argos/GPS/GSM)	Microwave Telemetry Inc.; Cellular Tracking Technologies Ltd.
Migration phase	(Mandel et al. 2011)	Cathartes aura	11	NA	NA	NA	NA	NA	Hourly	Backpack	Satellite (Argos/GPS)	Microwave Telemetry Inc.
	(Bohrer et al. 2012)	Cathartes aura	6	NA	NA	NA	NA	NA	Hourly	NA	Satellite (Argos/GPS)	Microwave Telemetry Inc.
	(Gavashelishvili et al. 2012)	Aegypius monachus	6	0	6	NA	NA	3621	NA	NA	Satellite (Argos)	Microwave Telemetry Inc.; NorthStar LLC.
	(Yamaç and Bilgin 2012)	Aegypius monachus	3	0	3	3	0	993	Hourly	Backpack	Satellite (GPS/GSM)	Vectronic Aerospace GmbH
	(Oppel et al. 2015)	Neophron percnopterus	19	0	19	NA	NA	NA	2 hours	Backpack	Satellite (Argos/GPS)	Microwave Telemetry Inc.
	(López-López et al. 2014c)	Neophron percnopterus	6	6	0	2	4	NA	2 hours	Backpack	Satellite (Argos/GPS)	Microwave Telemetry Inc.
	(Vidal-Mateo et al. 2016)	Neophron percnopterus	6	6	0	NA	NA	NA	2 hours	Backpack	Satellite (Argos/GPS)	Microwave Telemetry Inc.
	(Meyburg et al. 2004)	Neophron percnopterus	4	1	3	NA	NA	4300	NA	NA	Satellite (Argos)	Microwave Telemetry Inc.; NorthStar LLC.
	(Gradev et al. 2012)	Neophron percnopterus	3	1	2	0	0	132	NA	Backpack	Satellite (GPS/GSM)	EagleEye; ElektroNanvest Ltd.
	(García‐Ripollés et al. 2010)	Neophron percnopterus	2	2	0	1	1	5918	Hourly	Backpack	Satellite (Argos/GPS)	Microwave Telemetry Inc.
	(Berthold et al. 1991)	Gyps fulvus	1	0	1	NA	NA	500	NA	NA	Satellite (Argos)	Toyocom
	(Grilli et al. 2017)	Catarthes aura	34	NA	NA	NA	NA	NA	Hourly	Backpack	Satellite (Argos/GPS)	Microwave Telemetry Inc.; NorthStar LLC.
	(Dodge et al. 2014)	Cathartes aura	24	21	3	NA	NA	217523	3 hour	Backpack	Satellite (Argos/GPS)	Microwave Telemetry Inc.; NorthStar LLC.
	(Fischer et al. 2013)	Catarthes aura	11	NA	NA	NA	NA	60145	Hourly	Backpack	Satellite (Argos/GPS)	Microwave Telemetry Inc.
		Coragyps atratus	11	NA	NA	NA	NA	48498	Hourly	Backpack	Satellite (Argos/GPS)	Microwave Telemetry Inc.
	(Mandel et al. 2008)	Catarthes aura	6	6	0	NA	NA	NA	Hourly	Backpack	Satellite (Argos/GPS)	Microwave Telemetry Inc.
	(García-Ripollés et al. 2011)	Gyps fulvus	8	7	1	NA	NA	2122	2 hours	Backpack	Satellite (Argos/GPS)	Microwave Telemetry Inc.
	Kim et al. (2017)	Aegypius monachus	4	0	4	NA	NA	NA	1 min	Backpack	Satellite (GPS)	Nippon Telegraph and Telephone Corporation
	(Sherub et al.2017)	Gyps himalayensis	18	0	18	NA	NA	2923736	1 min	NA	Satellite (GPS/GSM)	e-obs GmbH
	(Batbayar et al. 2008)	Aegypius monachus	6	4	0	NA	NA	1605	NA	Patagial	Satellite (Argos/GPS)	NA
Home range	(López-López et al. 2014a)	Gypaetus barbatus	9	0	9	4	5	5603	15 min	Backpack	Satellite (Argos/GPS/GSM)	Microwave Telemetry Inc.; Cellular Tracking Technologies Ltd.
	(Urios et al. 2010)	Gypaetus barbatus	1	0	1	0	1	2975	Hourly	Pelvic harness	Satellite (Argos/GPS)	Microwave Telemetry Inc.
	(Castaño et al. 2015)	Aegypius monachus	12	0	12	8	2	47785	Hourly	Backpack	Satellite (Argos/GPS)	Microwave Telemetry Inc.
	(Yamaç and Bilgin 2012)	Aegypius monachus	3	0	3	3	0	993	Hourly	Backpack	Satellite (GPS/GSM)	Vectronic Aerospace GmbH
	(Monsarrat et al. 2013)	Gyps fulvus	42	21	6	17	9	NA	5 min	Leg-loop harness	Satellite (GPS/Bluetooth/Antenna)	Technosmart srl.; UvA Bird Tracking System
	(Xirouchakis and Andreou 2009)	Gyps fulvus	8	0	8	NA	NA	957	150 min	Backpack	VHF	Biotrack Ltd.
	(Kane et al. 2016)	Gyps coprotheres	28	15	13	NA	NA	NA	15 min	Backpack	Satellite (GPS/GSM)	VulPro
	(Pfeiffer et al. 2015)	Gyps coprotheres	9	9	0	NA	NA	3773	15 min	Backpack and pelvic harness	Satellite (Argos/GPS/GSM)	Avi-Track; Cellular Tracking Technologies Ltd.
	(Bamford et al. 2007)	Gyps coprotheres	6	5	1	5	NA	NA	Hourly	NA	Satellite (Argos/GPS)	Microwave Telemetry Inc.
	(Gil et al. 2014)	Gypaetus barbatus	9	1	8	3	6	427	Hourly	Backpack	Satellite (Argos/GPS)	Microwave Telemetry Inc.
	(Carrete and Donázar 2005)	Aegypius monachus	14	14	0	10	4	673	NA	NA	VHF	NA
	(Vasilakis et al. 2008)	Aegypius monachus	10	3	7	NA	NA	1787	30 min	Backpack	VHF	Biotrack Ltd.
	(López-López et al. 2014b)	Neophron percnopterus	6	6	0	2	4	10360	2 hours	Backpack	Satellite (Argos/GPS)	Microwave Telemetry Inc.
	(Gilbert et al. 2007)	Gyps bengalensis	6	6	0	6	0	NA	Hourly	Patagial	Satellite (Argos/GPS)	Microwave Telemetry Inc.
	(Meretsky and Snyder 1992)	Gymnogyps californianus	9	NA	NA	7	2	NA	NA	Patagial	VHF	NA
	(DeVault et al. 2004)	Coragyps atratus	22	7	NA	NA	NA	306	NA	Backpack	VHF	Holohil Systems Ltd.
		Catarthes aura	12	3	1	NA	NA	184	NA	Backpack	VHF	Holohil Systems Ltd.
	(Houston et al. 2011)	Catarthes aura	6	6	0	1	2	5929	Hourly	Backpack	Satellite (Argos/GPS)	Microwave Telemetry Inc.
	(Alarcón et al. 2016)	Vultur gryphus	20	20	0	9	11	94341	15 min	Backpack and patagial	Satellite (Argos/GPS/GSM)	Microwave Telemetry Inc.; Cellular Tracking Technologies Ltd.
	(Fischer et al. 2013)	Catarthes aura	11	NA	NA	NA	NA	60145	Hourly	Backpack	Satellite (Argos/GPS)	Microwave Telemetry Inc.
		Coragyps atratus	11	NA	NA	NA	NA	48498	Hourly	Backpack	Satellite (Argos/GPS)	Microwave Telemetry Inc.
	(Mandel et al. 2008)	Catarthes aura	6	6	0	NA	NA	NA	Hourly	Backpack	Satellite (Argos/GPS)	Microwave Telemetry Inc.
	(Margalida et al. 2016)	Gypaetus barbatus	19	9	10	10	9	66467	Hourly	Backpack	Satellite (Argos/GPS)	Microwave Telemetry Inc.
	(Reid et al. 2015)	Gypaetus barbatus	21	6	15	NA	NA	NA	NA	NA	Satellite (Argos/GPS)	Microwave Telemetry Inc.
	(Ceballos and Donázar 1988)	Neophron percnopterus	1	1	0	0	1	NA	NA	NA	VHF	Homemade
	(Shobrak 2014)	Torgos tracheliotos	2	0	2	NA	NA	190	8 hours	Backpack	Satellite (Argos)	Microwave Telemetry Inc.
	(Rivers et al. 2014b)	Gymnogyps californianus	74	43	45	43	31	444808	Hourly	NA	Satellite (Argos/GPS)	Microwave Telemetry Inc.
	(Holland et al. 2017)	Catarthes aura	14	14	0	6	3	NA	NA	Backpack	Satellite (GSM/GPS)	Microwave Telemetry Inc.
		Coragyps atratus	13	13	0	5	4	NA	NA	Backpack	Satellite (GSM/GPS)	Microwave Telemetry Inc.
	(Hedlin et al. 2013)	Catarthes aura	4	4	0	1	2	NA	Hourly	Backpack	Satellite (Argos/GPS)	Microwave Telemetry Inc.
	(Lambertucci et al. 2014)	Vultur gryphus	20	20	0	9	11	49022	15 min	Backpack and patagial	Satellite (GPS/GSM)	Microwave Telemetry Inc.; NorthStar LLC.
	(Gangoso et al. 2016)	Vultur gryphus	20	20	0	9	11	49022	15 min	Backpack and patagial	Satellite (Argos/GPS/GSM)	Microwave Telemetry Inc.; Cellular Tracking Technologies Ltd.
	(Pavez 2015)	Vultur gryphus	2	2	0	1	1	17802	Hourly	Patagial	Satellite (Argos/GPS)	Microwave Telemetry Inc.
	(De Martino et al. 2011)	Vultur gryphus	1	1	0	1	0	5206	Hourly	Patagial	Satellite (Argos)	Microwave Telemetry Inc.
	(Sherub et al.2017)	Gyps himalayensis	18	0	18	NA	NA	2923736	1 min	NA	Satellite (GPS/GSM)	e-obs GmbH
	(Reid et al. 2015)	Gypaetus barbatus	21	6	15	NA	NA	NA	NA	NA	Satellite (Argos/GPS)	Microwave Telemetry Inc.
Management and conservation	(Poessel et al. 2017)	Gymnogyps californianus	39	NA	NA	19	20	2411638	30 sec	Patagial	Satellite (GSM/GPS)	Microwave Telemetry Inc.; Cellular Tracking Technologies Ltd.
	(Avery et al. 2011)	Coragyps atratus	11	6	4	NA	NA	57237	Hourly	Backpack	Satellite (Argos/GPS)	Microwave Telemetry Inc.
		Cathartes aura	11	8	3	NA	NA	49342	Hourly	Backpack	Satellite (Argos/GPS)	Microwave Telemetry Inc.
	(Walter et al. 2012)	Coragyps atratus	11	NA	NA	NA	NA	2030	Hourly	Backpack	Satellite (Argos/GPS)	Microwave Telemetry Inc.
		Catarthes aura	7	NA	NA	NA	NA	3716	Hourly	Backpack	Satellite (Argos/GPS)	Microwave Telemetry Inc.
	(Péron et al. 2017)	Gyps fulvus	8	8	0	NA	NA	NA	1 min	Leg-loop harness	Satellite (GPS/Bluetooth)	Technosmart srl.
		Vultur gryphus	5	0	5	NA	NA	NA	15 min	Backpack	Satellite (GSM/GPS)	Vektortek LLC.
	(Monsarrat et al. 2013)	Gyps fulvus	42	21	6	17	9	NA	5 min	Leg-loop harness	Satellite (GPS/Bluetooth/Antenna)	Technosmart srl.; UvA Bird Tracking System
	(Pfeiffer et al. 2015)	Gyps coprotheres	9	9	0	NA	NA	3773	15 min	Backpack and pelvic harness	Satellite (Argos/GPS/GSM)	Avi-Track; Cellular Tracking Technologies Ltd.
	(Phipps et al. 2013)	Gyps africanus	6	0	6	NA	NA	4326	4 hours	Backpack	Satellite (GPS/GSM)	Africa Wildlife Tracking Ltd.
	(Carrete and Donázar 2005)	Aegypius monachus	14	14	0	10	4	673	NA	NA	VHF	NA
	(Gilbert et al. 2007)	Gyps bengalensis	6	6	0	6	0	NA	Hourly	Patagial	Satellite (Argos/GPS)	Microwave Telemetry Inc.
	(Gangoso et al. 2016)	Vultur gryphus	20	20	0	9	11	49022	15 min	Backpack and patagial	Satellite (Argos/GPS/GSM)	Microwave Telemetry Inc.; Cellular Tracking Technologies Ltd.
	(Reid et al. 2015)	Gypaetus barbatus	21	6	15	NA	NA	NA	NA	NA	Satellite (Argos/GPS)	Microwave Telemetry Inc.
	(Morales‐Reyes et al. 2016)	Gypaetus barbatus	19	9	10	9	10	66467	Hourly	Backpack	Satellite (Argos/GPS)	Microwave Telemetry Inc.
		Aegypius monachus	11	0	11	7	4	29735	NA	NA	Satellite (Argos/GPS)	Microwave Telemetry Inc.
		Neophron percnopterus	11	0	11	7	4	8984	NA	NA	Satellite (Argos/GPS)	NorthStar LLC.
		Gyps fulvus	30	30	0	19	11	322893	NA	NA	Satellite (GSM/GPRS)	e-obs GmbH
	(Margalida et al. 2017)	Gypaetus barbatus	20	NA	NA	NA	NA	NA	Hourly	Backpack	Satellite (Argos/GPS)	Microwave Telemetry Inc.
	(Vasilakis et al. 2017)	Aegypius monachus	7	NA	NA	NA	NA	14822	45 min	Backpack	VHF; satellite (GPS)	Biotrack Ltd.; Vectronic Aerospace GmbH; Televilt
	(Vasilakis et al. 2016)	Aegypius monachus	19	NA	NA	5	6	21599	45 min	Backpack	VHF; satellite (GPS)	Biotrack Ltd.; Vectronic Aerospace GmbH; Televilt
	(Agudo et al. 2011)	Neophron percnopterus	19	4	15	4	12	2356	Hourly	NA	Satellite (Argos)	Microwave Telemetry Inc.; NorthStar LLC.
	(Phipps et al. 2017)	Gyps coprotheres	14	10	4	NA	NA	2123	Hourly	Backpack	Satellite (Argos/GSM/GPS)	Microwave Telemetry Inc.; Africa Wildlife Tracking Ltd.
	(Phipps et al. 2013)	Gyps africanus	6	0	6	NA	NA	4326	4 hours	Backpack	Satellite (GPS/GSM)	Africa Wildlife Tracking Ltd.
	(Kelly et al. 2014)	Gymnogyps californianus	NA	NA	NA	NA	NA	NA	Hourly	NA	VHF	NA
	(Lieberman et al. 1993)	Vultur gryphus	19	0	19	11	8	NA	Daily	Patagial	VHF	NA
	(DeVault et al. 2005)	Coragyps atratus	8	7	1	NA	NA	NA	NA	Backpack	VHF	Holohil Systems Ltd.
		Catarthes aura	5	4	1	NA	NA	NA	NA	Backpack	VHF	Holohil Systems Ltd.
	(Avery et al. 2006)	Coragyps atratus	20	NA	NA	NA	NA	7203	NA	Patagial	VHF	Advanced Telemetry System Inc.
	(Sherub et al.2017)	Gyps himalayensis	18	0	18	NA	NA	2923736	1 min	NA	Satellite (GPS/GSM)	e-obs GmbH
	Fluhr et al. (2017)	Gyps fulvus	15	15	0	8	6	NA	1 min	Leg-loop harness	Satellite (GPS)	UvA Bird Tracking System
Methodological development	(Nathan et al. 2012)	Gyps fulvus	43	43	0	NA	NA	756764	1 min	Backpack	Satellite (GPS/UHF)	e-obs GmbH
	(Resheff et al. 2014)	Gyps fulvus	NA	NA	NA	NA	NA	NA	NA	NA	Satellite (GPS/UHF)	e-obs GmbH
	(Prinzinger et al. 2002)	Gyps fulvus	14	5	0	4	1	NA	30 sec	Backpack	VHF	Homemade
		Necrosystes monachus	2	NA	NA	NA	NA	NA	31 sec	Backpack	VHF	Homemade
		Gyps africanus	1	NA	NA	NA	NA	NA	32 sec	Backpack	VHF	Homemade
	(Williams et al. 2015)	Gyps fulvus	1	NA	NA	NA	NA	NA	secs	Backpack	NA	NA
		Vultur gryphus	5	5	NA	NA	NA	NA	secs	Backpack	NA	NA
	(Kendall and Virani 2012)	Torgos tracheliotos	4	NA	NA	NA	NA	NA	6 hours	Backpack	Satellite (GPS/GSM)	Africa Wildlife Tracking Ltd.
		Gyps africanus	6	2	NA	NA	NA	NA	6 hours	Backpack	Satellite (GPS/GSM)	Africa Wildlife Tracking Ltd.
		Gyps rueppellii	7	2	NA	NA	NA	NA	6 hours	Backpack	Satellite (GPS/GSM)	Africa Wildlife Tracking Ltd.
	(Williams et al. 2017)	Gyps himalayensis	1	NA	NA	NA	NA	NA	secs	Backpack	NA	STMicroelectronics
	(Beason et al. 2010)	Coragyps atratus	8	NA	NA	NA	NA	NA	Hourly	Backpack	Satellite (Argos/GPS)	Microwave Telemetry Inc.; Accipiter Radar Technologies Inc.
		Catarthes aura	8	NA	NA	NA	NA	NA	Hourly	Backpack	Satellite (Argos/GPS)	Microwave Telemetry Inc.; Accipiter Radar Technologies Inc.
	(Cogan et al. 2012)	Gymnogyps californianus	51	NA	NA	NA	NA	340694	Hourly	Patagial	Satellite (Argos/GPS)	Microwave Telemetry Inc.
	(Wilson et al. 2013)	Vultur gryphus	1	1	0	0	1	NA	11 sec	Backpack	Satellite (GPS)	Mobile Action Technology Inc.
	(Humphrey and Avery 2014)	Coragyps atratus	1	1	0	NA	NA	NA	NA	Backpack	Satellite (Argos/GPS)	Microwave Telemetry Inc.
	(Tracey et al. 2014)	Gymnogyps californianus	1	1	0	0	1	2760	Hourly	Patagial	Satellite (Argos/GPS)	Microwave Telemetry Inc.
	(Byrne et al. 2017)	Coragyps atratus	11	NA	NA	NA	NA	8288	Hourly	Backpack	Satellite (GSM/GPS)	Microwave Telemetry Inc.
		Catarthes aura	8	NA	NA	NA	NA	8288	Hourly	Backpack	Satellite (GSM/GPS)	Microwave Telemetry Inc.
	(Soleymani et al. 2017)	Cathartes aura	4	NA	NA	2	NA	15715	Hourly	NA	NA	NA
